# Supplementary material for: Prevalence of Plasmodium parasitaemia in blood donors and a survey of the knowledge, attitude and practices of transfusion malaria among health workers in a hospital in Kumasi, Ghana
Source: PLoS One. 2018 Nov 5;13(11):e0206303. doi: 10.1371/journal.pone.0206303 (PMC6218034; doi:10.1371/journal.pone.0206303)
Supplement: S2 File — (XLSX) [file pone.0206303.s002.xlsx]

## Sheet: Sheet1
TEST( BLOOD DONORS)
BLOOD DONORS	AGE	GENDER	RDT (FALCIPARUM)	BLOOD GROUPS	THICK FILM	THIN FILM
1	18	MALE	NEGATIVE	O+	NO MPS SEEN
2	30	MALE	NEGATIVE	O+	NO MPS SEEN
3	48	MALE	NEGATIVE	O+	NO MPS SEEN
4	20	MALE	NEGATIVE	O+	NO MPS SEEN
5	23	MALE	NEGATIVE	O+	NO MPS SEEN
6	30	MALE	NEGATIVE	AB+	NO MPS SEEN
7	47	MALE	NEGATIVE	A+	NO MPS SEEN
8	33	FEMALE	NEGATIVE	B-	NO MPS SEEN
9	30	MALE	NEGATIVE	O+	NO MPS SEEN
10	29	MALE	NEGATIVE	O+	NO MPS SEEN
11	26	MALE	NEGATIVE	O+	NO MPS SEEN
12	47	FEMALE	NEGATIVE	O+	NO MPS SEEN
13	37	MALE	NEGATIVE	O+	NO MPS SEEN
14	25	MALE	NEGATIVE	O+	NO MPS SEEN
15	34	MALE	NEGATIVE	O+	NO MPS SEEN
16	29	MALE	POSITIVE	O+	MPS SEEN (40P/UL)	Falciparum
17	20	MALE	NEGATIVE	A+	NO MPS SEEN
18	26	FEMALE	NEGATIVE	O+	NO MPS SEEN
19	49	MALE	NEGATIVE	O+	NO MPS SEEN
20	41	MALE	NEGATIVE	O+	MPS SEEN (40P/UL)	Falciparum
21	30	FEMALE	NEGATIVE	O+	MPS SEEN (120P/UL)	Falciparum
22	28	MALE	NEGATIVE	O+	NO MPS SEEN
23	31	MALE	POSITIVE	B+	NO MPS SEEN	NO MPS SEEN
24	28	MALE	NEGATIVE	O+	NO MPS SEEN
25	31	MALE	NEGATIVE	A+	NO MPS SEEN
26	26	MALE	NEGATIVE	A+	NO MPS SEEN
27	42	MALE	NEGATIVE	O-	NO MPS SEEN
28	30	MALE	NEGATIVE	B+	NO MPS SEEN
29	27	MALE	NEGATIVE	O+	NO MPS SEEN
30	26	MALE	NEGATIVE	O+	NO MPS SEEN
31	33	MALE	NEGATIVE	O+	NO MPS SEEN
32	23	MALE	NEGATIVE	A+	NO MPS SEEN
33	24	MALE	NEGATIVE	A+	NO MPS SEEN
34	27	MALE	NEGATIVE	O-	NO MPS SEEN
35	25	FEMALE	NEGATIVE	AB+	NO MPS SEEN
36	27	MALE	NEGATIVE	O+	NO MPS SEEN
37	27	MALE	NEGATIVE	B+	NO MPS SEEN
38	24	MALE	NEGATIVE	O+	NO MPS SEEN
39	42	MALE	NEGATIVE	A+	NO MPS SEEN
40	38	MALE	NEGATIVE	B+	NO MPS SEEN
41	40	MALE	POSITIVE	AB+	NO MPS SEEN	NO MPS SEEN
42	35	FEMALE	NEGATIVE	AB+	NO MPS SEEN
43	33	MALE	NEGATIVE	AB+	NO MPS SEEN
44	18	MALE	NEGATIVE	A+	NO MPS SEEN
45	21	MALE	NEGATIVE	B+	NO MPS SEEN
46	42	MALE	POSITIVE	B+	NO MPS SEEN	NO MPS SEEN
47	20	MALE	NEGATIVE	O+	NO MPS SEEN
48	22	MALE	NEGATIVE	AB+	NO MPS SEEN
49	21	MALE	POSITIVE	O+	NO MPS SEEN	NO MPS SEEN
50	23	MALE	POSITIVE	B+	NO MPS SEEN	NO MPS SEEN
51	40	MALE	NEGATIVE	O+	NO MPS SEEN
52	35	FEMALE	NEGATIVE	O+	NO MPS SEEN
53	33	MALE	NEGATIVE	A+	NO MPS SEEN
54	18	MALE	NEGATIVE	O+	NO MPS SEEN
55	21	MALE	NEGATIVE	O+	NO MPS SEEN
56	42	FEMALE	NEGATIVE	B+	NO MPS SEEN
57	24	MALE	NEGATIVE	B+	NO MPS SEEN
58	22	MALE	NEGATIVE	O+	NO MPS SEEN
59	48	MALE	NEGATIVE	O+	NO MPS SEEN
60	38	MALE	NEGATIVE	O+	NO MPS SEEN
61	30	MALE	NEGATIVE	O+	NO MPS SEEN
62	21	MALE	NEGATIVE	O+	NO MPS SEEN
63	39	FEMALE	NEGATIVE	O+	NO MPS SEEN
64	33	MALE	NEGATIVE	O+	NO MPS SEEN
65	23	MALE	NEGATIVE	O+	NO MPS SEEN
66	29	MALE	NEGATIVE	O+	NO MPS SEEN
67	32	MALE	POSITIVE	O+	NO MPS SEEN	NO MPS SEEN
68	44	MALE	NEGATIVE	A+	NO MPS SEEN
69	38	FEMALE	NEGATIVE	B+	NO MPS SEEN
70	18	MALE	NEGATIVE	O+	NO MPS SEEN
71	38	FEMALE	NEGATIVE	B+	NO MPS SEEN
72	27	FEMALE	NEGATIVE	A+	NO MPS SEEN
73	24	MALE	POSITIVE	O+	NO MPS SEEN	NO MPS SEEN
74	29	MALE	NEGATIVE	O+	NO MPS SEEN
75	22	MALE	NEGATIVE	O+	NO MPS SEEN
76	41	MALE	NEGATIVE	O+	NO MPS SEEN
77	38	MALE	NEGATIVE	B+	NO MPS SEEN
78	20	FEMALE	NEGATIVE	A+	NO MPS SEEN
79	16	FEMALE	NEGATIVE	B+	NO MPS SEEN
80	17	MALE	NEGATIVE	B+	NO MPS SEEN
81	40	MALE	NEGATIVE	O+	NO MPS SEEN
82	33	MALE	NEGATIVE	B+	NO MPS SEEN
83	25	MALE	NEGATIVE	O+	NO MPS SEEN
84	25	MALE	NEGATIVE	O+	NO MPS SEEN
85	33	FEMALE	NEGATIVE	A+	NO MPS SEEN
86	37	MALE	NEGATIVE	B+	NO MPS SEEN
87	42	MALE	NEGATIVE	O+	NO MPS SEEN
88	25	MALE	NEGATIVE	O+	NO MPS SEEN
89	42	MALE	NEGATIVE	O+	NO MPS SEEN
90	36	MALE	NEGATIVE	O+	NO MPS SEEN
91	28	MALE	NEGATIVE	O+	NO MPS SEEN
92	36	MALE	NEGATIVE	A+	NO MPS SEEN
93	45	MALE	NEGATIVE	O+	NO MPS SEEN
94	27	FEMALE	NEGATIVE	O+	NO MPS SEEN
95	29	FEMALE	NEGATIVE	O+	NO MPS SEEN
96	28	MALE	NEGATIVE	O+	NO MPS SEEN
97	25	MALE	NEGATIVE	O+	NO MPS SEEN
98	18	MALE	NEGATIVE	O+	NO MPS SEEN
99	40	MALE	NEGATIVE	AB+	NO MPS SEEN
100	50	MALE	NEGATIVE	A+	NO MPS SEEN
NON-DONORS (HEALTHY CONTROLS)
NON-DONORS	AGE	GENDER	RDT(FALCIPARUM)	BLOODGROUP	THICK FILM	THIN FILM
1	47	FEMALE	NEGATIVE	O+	NO MPS SEEN
2	33	FEMALE	NEGATIVE	O+	NO MPS SEEN
3	35	MALE	NEGATIVE	O+	NO MPS SEEN
4	42	MALE	NEGATIVE	O+	NO MPS SEEN
5	49	MALE	NEGATIVE	O+	NO MPS SEEN
6	51	FEMALE	NEGATIVE	A+	NO MPS SEEN
7	19	MALE	POSITIVE	AB+	NO MPS SEEN	NO MPS SEEN
8	20	FEMALE	NEGATIVE	O+	NO MPS SEEN
9	54	MALE	NEGATIVE	B-	NO MPS SEEN
10	24	MALE	NEGATIVE	O+	NO MPS SEEN
11	55	FEMALE	NEGATIVE	O+	NO MPS SEEN
12	32	MALE	NEGATIVE	O+	NO MPS SEEN
13	24	MALE	NEGATIVE	O+	NO MPS SEEN
14	57	MALE	NEGATIVE	O+	NO MPS SEEN
15	45	FEMALE	NEGATIVE	O+	NO MPS SEEN
16	35	FEMALE	NEGATIVE	B-	NO MPS SEEN
17	45	MALE	POSITIVE	O+	NO MPS SEEN	NO MPS SEEN
18	26	MALE	NEGATIVE	O+	NO MPS SEEN
19	59	MALE	NEGATIVE	AB+	NO MPS SEEN
20	31	FEMALE	NEGATIVE	O-	NO MPS SEEN
21	32	FEMALE	NEGATIVE	O-	NO MPS SEEN
22	22	FEMALE	NEGATIVE	O+	NO MPS SEEN
23	26	FEMALE	NEGATIVE	B+	NO MPS SEEN
24	41	FEMALE	NEGATIVE	A+	NO MPS SEEN
25	50	MALE	POSITIVE	B+	NO MPS SEEN	NO MPS SEEN
26	59	MALE	NEGATIVE	O+	NO MPS SEEN
27	40	FEMALE	NEGATIVE	O+	NO MPS SEEN
28	33	FEMALE	NEGATIVE	O+	NO MPS SEEN
29	20	MALE	NEGATIVE	O+	NO MPS SEEN
30	21	FEMALE	NEGATIVE	O+	NO MPS SEEN
31	39	FEMALE	NEGATIVE	O+	NO MPS SEEN
32	25	MALE	NEGATIVE	O-	NO MPS SEEN
33	55	MALE	NEGATIVE	O+	NO MPS SEEN
34	50	FEMALE	NEGATIVE	O+	NO MPS SEEN
35	28	FEMALE	NEGATIVE	O+	NO MPS SEEN
36	30	FEMALE	NEGATIVE	O-	NO MPS SEEN
37	46	MALE	NEGATIVE	B-	NO MPS SEEN
38	44	MALE	NEGATIVE	B-	NO MPS SEEN
39	16	FEMALE	NEGATIVE	O+	NO MPS SEEN
40	51	FEMALE	NEGATIVE	O+	NO MPS SEEN
41	41	FEMALE	NEGATIVE	O+	NO MPS SEEN
42	36	FEMALE	POSITIVE	O+	NO MPS SEEN	NO MPS SEEN
43	44	FEMALE	NEGATIVE	O+	NO MPS SEEN
44	40	MALE	NEGATIVE	O+	NO MPS SEEN
45	23	FEMALE	NEGATIVE	O+	NO MPS SEEN
46	32	MALE	NEGATIVE	O+	NO MPS SEEN
47	18	FEMALE	NEGATIVE	B+	NO MPS SEEN
48	30	MALE	NEGATIVE	O+	NO MPS SEEN
49	45	MALE	NEGATIVE	O+	NO MPS SEEN
50	35	MALE	NEGATIVE	O-	NO MPS SEEN
51	38	FEMALE	NEGATIVE	A+	NO MPS SEEN
52	31	MALE	NEGATIVE	B+	NO MPS SEEN
53	21	FEMALE	NEGATIVE	O+	NO MPS SEEN
54	48	FEMALE	NEGATIVE	O+	NO MPS SEEN
55	40	FEMALE	NEGATIVE	O+	NO MPS SEEN
56	33	MALE	NEGATIVE	A+	NO MPS SEEN
57	36	FEMALE	NEGATIVE	B+	NO MPS SEEN
58	24	MALE	NEGATIVE	O+	NO MPS SEEN
59	30	FEMALE	NEGATIVE	O+	NO MPS SEEN
60	57	FEMALE	NEGATIVE	O+	NO MPS SEEN
61	23	MALE	NEGATIVE	A+	NO MPS SEEN
62	38	MALE	NEGATIVE	B+	NO MPS SEEN
63	35	MALE	NEGATIVE	B+	NO MPS SEEN
64	43	MALE	NEGATIVE	O+	NO MPS SEEN
65	55	MALE	NEGATIVE	O+	NO MPS SEEN
66	51	MALE	NEGATIVE	B+	NO MPS SEEN
67	52	FEMALE	NEGATIVE	O+	NO MPS SEEN
68	55	FEMALE	NEGATIVE	B+	NO MPS SEEN
69	23	MALE	NEGATIVE	O+	NO MPS SEEN
70	30	MALE	NEGATIVE	B+	NO MPS SEEN
71	36	FEMALE	NEGATIVE	O+	NO MPS SEEN
72	31	FEMALE	NEGATIVE	A+	NO MPS SEEN
73	36	FEMALE	NEGATIVE	B+	NO MPS SEEN
74	21	FEMALE	NEGATIVE	O+	NO MPS SEEN
75	26	FEMALE	NEGATIVE	O+	NO MPS SEEN
76	38	FEMALE	NEGATIVE	AB+	MPS SEEN (40P/UL)	Falciparum
77	19	FEMALE	NEGATIVE	A+	NO MPS SEEN
78	30	MALE	NEGATIVE	A+	NO MPS SEEN
79	46	FEMALE	NEGATIVE	B+	NO MPS SEEN
80	22	FEMALE	NEGATIVE	AB+	NO MPS SEEN
81	34	FEMALE	NEGATIVE	B+	NO MPS SEEN
82	52	MALE	NEGATIVE	O+	MPS SEEN (40P/UL)	Falciparum
83	21	FEMALE	NEGATIVE	O+	NO MPS SEEN
84	17	FEMALE	NEGATIVE	O+	NO MPS SEEN
85	53	MALE	NEGATIVE	O+	NO MPS SEEN
86	32	FEMALE	NEGATIVE	O+	NO MPS SEEN
87	24	FEMALE	NEGATIVE	O+	NO MPS SEEN
88	33	FEMALE	NEGATIVE	B+	NO MPS SEEN
89	58	FEMALE	NEGATIVE	O-	NO MPS SEEN
90	48	FEMALE	NEGATIVE	A+	NO MPS SEEN
91	26	MALE	NEGATIVE	O-	NO MPS SEEN
92	46	MALE	POSITIVE	B+	NO MPS SEEN	NO MPS SEEN
93	55	FEMALE	NEGATIVE	O+	NO MPS SEEN
94	54	MALE	NEGATIVE	O+	NO MPS SEEN
95	49	FEMALE	NEGATIVE	B+	NO MPS SEEN
96	44	MALE	NEGATIVE	O+	NO MPS SEEN
97	21	FEMALE	NEGATIVE	A+	NO MPS SEEN
98	17	FEMALE	NEGATIVE	A+	NO MPS SEEN
99	43	FEMALE	NEGATIVE	O-	NO MPS SEEN
100	30	FEMALE	NEGATIVE	O+	NO MPS SEEN

## Sheet: Sheet2
RDT (FALCIPARUM)	BLOOD GROUPS	THICK FILM
2	O +	2
2	O +	2
2	O +	2
2	O +	2
2	O +	2
2	AB+	2
2	A+	2
2	B-	2
2	O+	2
2	O+	2
2	O+	2
2	O+	2
2	O+	2
2	O+	2
2	O+	2
1	O+	1
2	A+	2
2	O+	2
2	O+	2
2	O+	1
2	O+	1
2	O+	2
1	B+	2
2	O+	2
2	A+	2
2	A+	2
2	O-	2
2	B+	2
2	O+	2
2	O+	2
2	O+	2
2	A+	2
2	A+	2
2	O-	2
2	AB+	2
2	O+	2
2	B+	2
2	O+	2
2	A+	2
2	B+	2
1	AB+	2
2	AB+	2
2	AB+	2
2	A+	2
2	B+	2
1	B+	2
2	O+	2
2	AB+	2
1	O+	2
1	B+	2
2	O+	2
2	O+	2
2	A+	2
2	O+	2
2	O+	2
2	B+	2
2	B+	2
2	O+	2
2	O+	2
2	O+	2
2	O+	2
2	O+	2
2	O+	2
2	O+	2
2	O+	2
2	O+	2
1	O+	2
2	A+	2
2	B+	2
2	O+	2
2	B+	2
2	A+	2
1	O+	2
2	O+	2
2	O+	2
2	O+	2
2	B+	2
2	A+	2
2	B+	2
2	B+	2
2	O+	2
2	B+	2
2	O+	2
2	O+	2
2	A+	2
2	B+	2
2	O+	2
2	O+	2
2	O+	2
2	O+	2
2	O+	2
2	A+	2
2	O+	2
2	O+	2
2	O+	2
2	O+	2
2	O+	2
2	O+	2
2	AB+	2
2	A+	2
